# Supplementary material for: Ecological Niche Modelling Predicts Southward Expansion of Lutzomyia (Nyssomyia) flaviscutellata (Diptera: Psychodidae: Phlebotominae), Vector of Leishmania (Leishmania) amazonensis in South America, under Climate Change
Source: PLoS One. 2015 Nov 30;10(11):e0143282. doi: 10.1371/journal.pone.0143282 (PMC4664266; doi:10.1371/journal.pone.0143282)
Supplement: S2 Table — (XLSX) [file pone.0143282.s011.xlsx]

## Sheet: Title
S2 Table: General Circulation Models used in the models.
Supplementary file from manuscript:
Ecological niche modelling predicts southward expansion of Lutzomyia (Nyssomyia) flaviscutellata (Diptera: Psychodidae: Phlebotominae), vector of Leishmania (Leishmania) amazonensis in South America, under climate change
Authors: Carvalho BM, Ready PD, Rangel EF, Vale MM.

## Sheet: S2Table
Code	Model Name	Modelling Center/Group
AC	ACCESS1.0	Commonwealth Scientific and Industrial Research Organization (CSIRO) and Bureau of Meteorology (BOM), Australia
BC	BCC-CSM1.1	Beijing Climate Center, China Meteorological Administration
CC	CCSM4	National Center for Atmospheric Research
CN	CNRM-CM5	Centre National de Recherches Météorologiques / Centre Européen de Recherche et Formation Avancée en Calcul Scientifique
GF	GFDL-CM3	NOAA Geophysical Fluid Dynamics Laboratory
GS	GISS-E2-R	NASA Goddard Institute for Space Studies
HD	HadGEM2-AO	National Institute of Meteorological Research/Korea Meteorological Administration
HE	HadGEM2-ES	Met Office Hadley Centre (additional HadGEM2-ES realizations contributed by Instituto Nacional de Pesquisas Espaciais)
HG	HadGEM2-CC	Met Office Hadley Centre (additional HadGEM2-ES realizations contributed by Instituto Nacional de Pesquisas Espaciais)
IN	INM-CM4	Institute for Numerical Mathematics
IP	IPSL-CM5A-LR	Institut Pierre-Simon Laplace
MC	MIROC5	Atmosphere and Ocean Research Institute (The University of Tokyo), National Institute for Environmental Studies, and Japan Agency for Marine-Earth Science and Technology
MG	MRI-CGCM3	Meteorological Research Institute
MI	MIROC-ESM-CHEM	Japan Agency for Marine-Earth Science and Technology, Atmosphere and Ocean Research Institute (The University of Tokyo), and National Institute for Environmental Studies
MP	MPI-ESM-LR	Max-Planck-Institut für Meteorologie (Max Planck Institute for Meteorology)
MR	MIROC-ESM	Japan Agency for Marine-Earth Science and Technology, Atmosphere and Ocean Research Institute (The University of Tokyo), and National Institute for Environmental Studies
NO	NorESM1-M	Norwegian Climate Centre
